# Supplementary material for: Longitudinal Changes in Diet Cause Repeatable and Largely Reversible Shifts in Gut Microbial Communities of Laboratory Mice and Are Observed across Segments of the Entire Intestinal Tract
Source: Int J Mol Sci. 2021 Jun 1;22(11):5981. doi: 10.3390/ijms22115981 (PMC8198505; doi:10.3390/ijms22115981)
Supplement: Supplementary file 1 [file ijms-22-05981-s001.zip]

Archive with 9 entries (9 files):
- Table S2.pdf
- Table S3.pdf
- Table S4.pdf
- Table S5.pdf
- Table S6.pdf
- Figure S1.pdf
- Figure S2.pdf
- Figure S3.pdf
- Table S1.pdf
